# Supplementary material for: Modulation of intracellular kinase signaling to improve TIL stemness and function for adoptive cell therapy
Source: Cancer Med. 2022 Aug 26;12(3):3313–27. doi: 10.1002/cam4.5095 (PMC9939193; doi:10.1002/cam4.5095)
Supplement: Supplementary file 2 — Table S1 [file CAM4-12-3313-s003.xlsx]

## Sheet: Sheet 1
gene	baseMean	log2FoldChange	lfcSE	P-value	FDR
ABCB6	676.004	0.361298	0.16188	0.00121025	0.0349836
ABHD4	1353.92	0.255226	0.102225	0.00100562	0.0306688
AC005833.1	33.8351	2.64021	1.12067	0.000384464	0.0150146
AC011511.1	47.8335	1.26521	0.54509	0.000529256	0.0189636
AC015802.6	606.554	0.374406	0.147361	0.00056839	0.0200153
AC106886.5	5108.51	-0.546361	0.106895	1.79337e-08	2.66139e-06
AC114490.1	867.054	-0.471845	0.181062	0.000419984	0.0159738
AC138894.1	76.7359	1.04823	0.307568	2.38075e-05	0.00152782
ACSS2	1404.32	0.335283	0.0989718	4.58377e-05	0.00261811
ACVR1C	144.451	0.583248	0.297967	0.00160001	0.0431017
ADAMTS17	35.2378	-1.42996	0.395209	1.27911e-05	0.000893283
ADCY1	236.549	1.91031	0.373406	1.52874e-08	2.28911e-06
ADGRA3	313.721	-0.67568	0.370977	0.00181217	0.0471363
ADGRE1	187.181	0.896918	0.407752	0.00107029	0.03193
ADGRG2	60.5203	2.90361	0.806774	4.11609e-05	0.00239208
ADGRL1	632.262	-0.358954	0.14358	0.000703949	0.0237812
ADORA2A	1034.71	-0.49553	0.158594	8.66819e-05	0.00443305
AFAP1	507.953	1.234	0.164844	2.57636e-15	1.58599e-12
AGRN	570.239	-0.421412	0.150382	0.000272	0.0112741
AIRE	543.19	0.5971	0.206084	0.000143468	0.00662094
AJM1	632.625	-0.3115	0.136848	0.00121297	0.0350013
AK4	367.367	0.720925	0.201809	1.62694e-05	0.00109038
AKAP5	716.628	-0.395803	0.166806	0.000842346	0.0269262
AKR1C3	291.492	0.533468	0.190181	0.000190662	0.00833947
AKT1	6901.08	-0.499359	0.0857945	5.50727e-10	1.43026e-07
AKT2	4575.12	-0.419502	0.121199	3.06607e-05	0.00186118
AL096711.2	4398.97	0.2851	0.069892	3.71177e-06	0.000300943
AL590560.2	142.669	-0.854961	0.205712	1.5478e-06	0.000137572
AL590764.2	1277.4	1.6374	0.854055	0.00087488	0.0275928
ALDH7A1	60.9853	1.56238	0.623976	0.000746019	0.0246513
ALPK2	66.7732	2.16706	0.512684	1.76911e-06	0.000154916
ALPK3	151.888	1.24795	0.229033	2.47657e-09	4.89609e-07
ANK1	242.227	0.589443	0.248099	0.000615702	0.0211438
AP3M2	3927.65	0.381929	0.0627457	8.41198e-11	2.46966e-08
APBA1	1455.88	0.6627	0.176285	7.82256e-06	0.00058567
APOD	86.363	1.33586	0.461504	0.00012121	0.00575611
APOL4	2102.2	0.476304	0.0978832	6.24774e-08	8.11279e-06
AR	79.8751	1.88657	0.554645	4.41607e-05	0.00253102
ARG2	237.21	1.40138	0.213503	2.92784e-12	1.08142e-09
ARHGEF11	692.753	0.667269	0.127295	7.95757e-09	1.30953e-06
ARID5A	3943.16	0.315614	0.125987	0.00079628	0.025749
ARID5B	4441.17	0.349029	0.100108	2.52644e-05	0.0015906
ARNTL2	2983.73	0.252463	0.097853	0.000859588	0.0273701
ARRDC3	2390.37	-0.471445	0.0834714	1.01397e-09	2.44248e-07
ASIC1	925.261	-0.566097	0.12978	6.91533e-07	6.80117e-05
ASPH	502.07	-0.370733	0.182659	0.00184022	0.0477166
ASPHD2	598.502	0.363556	0.142925	0.000543412	0.0193821
ATP10D	2597.85	-0.362334	0.0851321	1.12858e-06	0.000105685
ATP12A	58.1205	1.69048	0.475132	1.15803e-05	0.00081843
ATP1B1	471.685	-0.649427	0.1774	1.16208e-05	0.00081843
AUH	1176.65	0.293216	0.108802	0.00050338	0.018348
AZIN2	761.024	-0.399922	0.166603	0.000810672	0.0261128
BATF3	1128.54	0.532932	0.165885	5.31318e-05	0.00296554
BEX3	317.473	0.407097	0.191745	0.00145155	0.0398781
BIVM-ERCC5	1498.32	6.37289	1.29605	8.93931e-09	1.42866e-06
BPGM	1995.26	0.514573	0.104045	4.05849e-08	5.44002e-06
BTG1	18811.2	0.364463	0.0716464	2.15873e-08	3.09312e-06
BTLA	372.047	-0.472913	0.136811	3.44282e-05	0.00203641
C1orf162	915.301	-0.361263	0.133404	0.000411388	0.015755
CACNA1D	682.603	1.58702	0.224781	9.96899e-14	4.60263e-11
CACNA1I	1108.64	0.314182	0.110439	0.000287855	0.0117843
CAMK1D	711.968	0.891389	0.112282	9.6992e-17	8.06052e-14
CASKIN2	175.833	-0.48624	0.191652	0.000492971	0.0180637
CASP9	996.656	0.417624	0.117628	2.15283e-05	0.00139774
CASQ1	121.615	1.04626	0.432593	0.000587818	0.0205981
CASS4	1495.58	-0.337764	0.102026	7.42943e-05	0.00394519
CAVIN3	160.605	0.914297	0.315587	0.000135313	0.00629982
CCDC88A	1125.1	-0.399549	0.10318	7.09705e-06	0.000536182
CCL17	21.3294	2.95985	0.679473	6.5408e-07	6.52488e-05
CCL4	6247.84	-0.406805	0.0929738	7.11018e-07	6.91101e-05
CCL4L2	797.917	-0.444426	0.14779	0.000160752	0.00722123
CCR10	732.656	-0.360313	0.176644	0.00175215	0.0457901
CCR7	1159.32	1.26779	0.140892	9.81945e-21	1.25545e-17
CCR8	6331.16	0.643166	0.0999499	6.28619e-12	2.1323e-09
CD160	153.516	-1.04236	0.190315	2.1719e-09	4.56952e-07
CD244	2638.15	-0.675092	0.118037	6.06448e-10	1.55073e-07
CD248	100.603	-1.16893	0.303972	5.24329e-06	0.000409149
CD300A	3824.39	-0.34797	0.123477	0.000310201	0.012606
CD33	879.869	0.431326	0.143471	0.000141114	0.00653331
CD55	4370.98	0.338685	0.0878831	8.45178e-06	0.000629942
CD69	10984	-0.517573	0.0805574	4.76262e-12	1.68424e-09
CD7	3788.74	-0.312451	0.138966	0.00168332	0.0443497
CD83	709.721	0.428413	0.140812	0.000122241	0.00577207
CDCP1	344.59	-0.660421	0.215099	9.32369e-05	0.00466774
CDH17	1867.73	-1.33934	0.158794	1.79003e-18	1.5659e-15
CDHR1	76.0955	-0.865901	0.34161	0.000409045	0.0157015
CDKN1A	4780.25	0.291443	0.117577	0.000910266	0.028439
CDRT1	248.152	1.14803	0.214353	4.18197e-09	7.55528e-07
CEMIP2	5318.52	-0.363633	0.0710144	2.51195e-08	3.53823e-06
CEP131	985.413	-0.276411	0.116263	0.00131068	0.0371754
CEP170B	926.495	-0.400451	0.104993	9.21789e-06	0.000677923
CHD7	1005.45	0.327008	0.121992	0.000424561	0.016111
CHDH	2150.44	1.19039	0.11931	8.75526e-25	2.07887e-21
CHEK2	681.223	-0.357646	0.145375	0.000787327	0.025705
CHI3L2	325.802	0.493499	0.23117	0.00111274	0.0329677
CHRNA6	150.491	1.30481	0.516721	0.000664259	0.022578
CKAP4	946.141	0.829153	0.154463	3.70501e-09	6.85766e-07
CLEC12A	258.77	-0.630656	0.178691	1.91185e-05	0.00126601
CLEC12B	55.0361	-0.758756	0.319606	0.000615328	0.0211438
CLIC3	299.528	0.554385	0.206521	0.000276847	0.0114165
CLIC4	1416.13	0.6491	0.146606	4.49411e-07	4.6109e-05
CLN8	1145.91	-0.261648	0.0878431	0.000241446	0.0102374
CLNK	420.812	-0.66744	0.141893	1.36102e-07	1.59307e-05
CLU	2066.83	-0.529007	0.112953	1.53719e-07	1.72633e-05
CNR2	215.28	-0.867017	0.193854	3.80792e-07	4.03131e-05
CNTNAP1	2325.41	-0.676051	0.0990787	5.43292e-13	2.15001e-10
COL5A2	1525.23	-0.47902	0.111692	1.13182e-06	0.000105685
COL6A1	26.9923	1.93946	0.818641	0.000715998	0.0239449
COL6A5	72.7644	-4.10138	0.806263	9.31466e-08	1.14681e-05
COL9A2	662.992	0.413706	0.166854	0.00059129	0.0206467
COQ2	527.169	-0.406259	0.146387	0.000279107	0.0114544
CPM	165.568	0.980667	0.286153	2.34351e-05	0.00151562
CRACD	307.065	1.27203	0.314849	2.66099e-06	0.000226812
CRIM1	3271.7	-0.459019	0.191671	0.000745095	0.0246513
CRIP2	244.003	0.7545	0.330065	0.000601563	0.0208574
CRLF2	238.071	1.57578	0.585053	0.000437344	0.0164832
CTSH	8685.11	0.329786	0.12475	0.00041971	0.0159738
CTSL	1504.08	1.28054	0.165469	4.31232e-16	3.25796e-13
CYB561	1591.49	0.348739	0.117994	0.000179074	0.00795826
CYP7B1	161.879	0.677424	0.323105	0.00102319	0.0309771
CYS1	146.777	1.55644	0.20973	4.94144e-15	2.83213e-12
CYTIP	12974.8	0.481772	0.0673289	5.46168e-14	2.60537e-11
DAPK1	115.016	1.44845	0.329425	4.44266e-07	4.6109e-05
DENND5A	1456.97	0.44695	0.10426	9.8101e-07	9.3709e-05
DHRS2	33.2838	3.19367	0.5859	1.95575e-09	4.16751e-07
DISC1	413.353	-0.355306	0.138187	0.000602683	0.0208574
DLL1	207.016	-0.936675	0.226491	1.68065e-06	0.000148585
DMD	1603.93	0.907025	0.0968335	3.55829e-22	5.91424e-19
DNAJC1	1185.39	0.254941	0.105475	0.00119728	0.0347901
DNAJC12	321.522	1.41678	0.260835	3.6627e-09	6.85766e-07
DNMT3B	279.97	-0.504078	0.190237	0.000345178	0.0136276
DOCK5	588.086	-1.0447	0.116162	1.34906e-20	1.60162e-17
DRAXIN	1057.39	-0.865636	0.159528	3.0476e-09	5.89001e-07
DSEL	1050.59	1.0087	0.28428	1.34922e-05	0.000922858
DUS4L	240.829	0.643838	0.307025	0.0010837	0.0322223
DUSP1	608.777	-1.6324	0.159926	1.11841e-25	3.09817e-22
DUSP4	5886.68	0.313183	0.138164	0.00126025	0.0358675
DYSF	79.4704	-1.16445	0.37539	7.81039e-05	0.00406948
EBI3	80.0748	1.1722	0.302617	4.62552e-06	0.000362645
EGLN3	1595.52	0.880482	0.127338	2.15621e-13	8.74105e-11
EGR2	496.321	-0.625774	0.139121	3.57095e-07	3.80466e-05
EGR3	502.463	-0.923481	0.177119	8.92402e-09	1.42866e-06
EHD3	280.773	0.551715	0.191124	0.000158998	0.00716181
ELL2	4120.99	0.462494	0.10367	4.5406e-07	4.63002e-05
EMP1	438.712	0.529598	0.168711	7.64727e-05	0.00403509
ENPP2	116.621	1.17428	0.419675	0.000248356	0.010477
ENPP6	1634.43	1.05173	0.136045	5.41694e-16	3.91457e-13
EPHA4	767.53	0.817088	0.117584	1.66089e-13	7.07837e-11
ERC2	6.41621	3.65555	2.52949	0.00193873	0.0491963
ETV1	535.316	-0.323539	0.154662	0.00193783	0.0491963
EZR	16615.4	0.324013	0.0954491	4.82415e-05	0.0027366
F5	277.676	0.755765	0.191484	3.40707e-06	0.000283145
FAM13A	929.357	0.550896	0.103527	5.44783e-09	9.73639e-07
FAM81A	66.7675	-0.789723	0.401475	0.00140369	0.0388197
FARS2	1526.39	0.319797	0.152014	0.00183387	0.0476262
FASLG	1394.61	-0.370116	0.086212	1.34241e-06	0.000121262
FCER1G	304.893	-1.12839	0.251239	3.2503e-07	3.48537e-05
FCGBP	597.917	-0.317461	0.141882	0.00165872	0.0441821
FCGR3A	332.109	-0.980708	0.19609	2.83231e-08	3.92298e-06
FGD4	88.4969	-0.889383	0.326322	0.000244849	0.0103553
FGFR1	1499.15	0.710721	0.140144	1.88466e-08	2.77212e-06
FGFRL1	836.542	-0.322103	0.121511	0.000528848	0.0189636
FGL2	1018.19	-0.523824	0.108517	1.12493e-07	1.33553e-05
FLT4	1068.83	-0.489273	0.124043	4.56667e-06	0.000362645
FOS	427.609	-2.29167	0.168058	1.65958e-43	9.19462e-40
FOSB	543.349	-2.82079	0.198759	6.06094e-47	1.00739e-42
FOXP3	1967.97	0.823367	0.107247	7.85714e-16	5.28987e-13
FREM2	133.424	2.66268	0.772648	8.40083e-05	0.00433634
FRY	1065.8	0.52472	0.128984	2.33905e-06	0.000201437
FXYD5	11425.6	0.322177	0.118608	0.000327209	0.0131366
GAD1	242.526	1.08042	0.236259	2.49664e-07	2.73005e-05
GAS2L1	1014.05	-0.385342	0.14541	0.000442904	0.01658
GAS7	263.069	-0.508511	0.173868	0.000164629	0.00737547
GCNT1	1923.5	-0.484426	0.0861926	1.37495e-09	3.13055e-07
GEM	824.866	-0.931758	0.158159	2.09964e-10	5.85905e-08
GFOD1	240.452	-0.517313	0.187104	0.000259317	0.0108037
GJB2	671.013	0.818143	0.229886	1.405e-05	0.000953161
GJB6	840.4	0.419747	0.107304	5.41213e-06	0.00042035
GLCCI1	1834.87	-0.353197	0.121401	0.000229852	0.00977075
GNGT2	767.256	-0.470407	0.134048	2.4748e-05	0.00157537
GNLY	30640.6	0.792196	0.160772	3.03442e-08	4.1682e-06
GOLGA8F	68.2502	1.74064	0.395803	3.83533e-07	4.03463e-05
GOLGA8N	4160.4	-0.330875	0.0831991	5.54205e-06	0.000428439
GOLIM4	1563.74	-0.426492	0.112425	9.08309e-06	0.000670978
GPR146	323.595	1.01041	0.210616	7.34622e-08	9.25012e-06
GSAP	813.321	-0.282878	0.120687	0.00136461	0.0380557
GTF2IRD1	218.54	1.00514	0.232472	6.63313e-07	6.56245e-05
GZMB	15016.4	0.474052	0.11946	3.76551e-06	0.000303818
H1-0	248.046	0.417631	0.18166	0.000929249	0.0288835
H2AC6	906.791	0.514993	0.141989	1.37902e-05	0.000939373
HBEGF	928.114	-0.284635	0.125673	0.00167589	0.0443497
HELZ2	3348.37	-0.352377	0.1165	0.00015874	0.00716181
HHLA2	600.102	0.482475	0.185945	0.000384827	0.0150146
HMSD	160.165	0.590668	0.263821	0.000866208	0.0275282
HS1BP3	1407.52	0.281171	0.126665	0.00192744	0.0491859
HTATIP2	2340.99	0.36052	0.0931147	6.00632e-06	0.000460051
HYAL3	663.983	0.409856	0.137318	0.000148942	0.006801
IFI44L	1492.78	-0.370862	0.0808005	3.05835e-07	3.30083e-05
IFNG	1972.12	-0.532375	0.0900465	2.1503e-10	5.85905e-08
IFNLR1	373.926	0.316393	0.150797	0.00196958	0.0496874
IGFBP4	1660.01	0.601565	0.110268	2.50386e-09	4.89609e-07
IKZF2	2945.59	-0.484701	0.0885756	2.38232e-09	4.88846e-07
IKZF3	8739.68	-0.388417	0.0803743	1.21969e-07	1.43776e-05
IL13	9445.27	0.304229	0.111235	0.000436465	0.0164832
IL17RB	7459.56	1.43029	0.113591	9.88831e-38	4.10884e-34
IL17RD	52.214	-1.00369	0.414329	0.000529397	0.0189636
IL18R1	1533.17	-0.399463	0.102052	5.91622e-06	0.000455247
IL18RAP	1837.55	-0.606683	0.0825657	2.11423e-14	1.09815e-11
IL1A	96.3621	0.957427	0.323014	0.000101713	0.00503147
IL1RL1	8.94047	-3.44625	0.942275	1.68495e-05	0.00112472
IL23R	25.9574	-1.85604	0.53269	2.13192e-05	0.00138959
IL2RA	17438.4	0.647556	0.066052	3.35716e-24	6.97492e-21
IL3RA	2273.77	1.27326	0.0921743	1.05487e-44	8.7665e-41
IL4R	10363.5	0.274903	0.0764291	2.96211e-05	0.00181672
IL5	770.914	1.55759	0.234496	1.64426e-12	6.21118e-10
IL6R	743.355	0.502606	0.153371	4.86565e-05	0.00275074
IL7R	14638.9	0.901646	0.123975	1.5863e-14	8.50512e-12
IPCEF1	1000.77	-0.316895	0.109663	0.000273463	0.0113066
IRF8	56.9433	-1.10666	0.325552	2.82237e-05	0.00175039
IRX3	637.269	1.49963	0.159605	3.09284e-22	5.71179e-19
IRX5	116.813	0.698859	0.255357	0.000227101	0.00967857
ITGA5	4894.96	0.35104	0.0985365	2.1003e-05	0.00137437
ITGAL	44825	-0.32614	0.110265	0.000255843	0.0107383
ITGAX	1555.12	-0.605516	0.128948	1.48923e-07	1.70706e-05
ITM2C	11966.7	0.301241	0.10784	0.00031372	0.0126869
JADE3	44.3996	1.65109	0.556749	0.000165178	0.00738016
JAG2	647.946	-0.370547	0.140851	0.00050822	0.0184672
KCNK1	262.192	1.49941	0.350432	1.27582e-06	0.000116513
KCNMB4	42.5218	1.37109	0.380896	1.24569e-05	0.000873613
KCNQ1	409.846	-0.916947	0.157478	3.18317e-10	8.53346e-08
KCTD3	555.638	0.33286	0.137116	0.000870483	0.0275928
KIR2DL1	72.0835	-1.1913	0.316571	7.68789e-06	0.000578192
KIR2DL3	160.81	-0.552468	0.25761	0.00118855	0.034597
KIR2DL4	417.595	-0.775605	0.296498	0.000344288	0.0136248
KIR3DL1	163.037	-2.0497	0.2948	2.08613e-13	8.6684e-11
KIR3DL2	701.783	-0.681876	0.145781	1.42925e-07	1.64969e-05
KIT	931.926	-0.863704	0.101409	7.28136e-19	7.11903e-16
KLF2	7396.83	0.418467	0.130839	7.16763e-05	0.00386796
KLF7	1753.55	0.274927	0.0996764	0.000442451	0.01658
KLF8	1160.05	0.271893	0.114672	0.00130473	0.0370698
KLRC2	1176.52	-0.414198	0.150107	0.000313072	0.0126869
KLRC3	458.794	-0.660357	0.301413	0.000958644	0.0295614
KMT2D	15836.1	-0.302592	0.141067	0.00187404	0.0483104
KRT18	47.4736	3.29106	0.873326	4.22216e-06	0.000339017
KRT81	196.455	-0.671572	0.322983	0.00125057	0.0357758
KRT86	315.386	-0.9312	0.251102	9.55029e-06	0.000699275
LAIR1	1242.6	-0.372592	0.0933548	4.61171e-06	0.000362645
LDLRAD4	2635.91	0.562257	0.0988151	6.97481e-10	1.73027e-07
LEF1	2114.37	0.344682	0.0804097	1.34238e-06	0.000121262
LEPR	335.573	0.399733	0.186642	0.00136834	0.0380959
LIN7A	295.753	1.36242	0.227717	8.94799e-11	2.56422e-08
LLGL2	1637.6	-0.325189	0.149399	0.00160631	0.0431316
LMNA	9695.89	0.365051	0.139046	0.000457783	0.0170601
LMO4	2123.89	0.302802	0.118538	0.000708416	0.0238352
LMTK3	381.007	-0.333459	0.159998	0.00197462	0.0497274
LONRF2	604.44	-0.520352	0.12169	1.20056e-06	0.000110858
LRFN1	474.609	-0.48857	0.122184	3.66221e-06	0.000299124
LRP12	402.897	-0.440187	0.140586	9.09948e-05	0.00461105
LRRC2	51.3224	1.17315	0.430454	0.000188592	0.0082986
LRRC32	130.559	2.623	0.492704	6.07335e-09	1.05151e-06
LRRC37A2	1308.87	-0.322882	0.0979698	7.30663e-05	0.00390494
LRRC42	1031.65	0.296102	0.104966	0.000340769	0.0135613
LTA	1533.2	0.31772	0.101414	0.000121932	0.00577207
LTB4R	2002.15	-0.366923	0.118082	0.000126136	0.00592232
LTBP3	2311.79	-0.313103	0.141228	0.00143771	0.0395633
LY9	924.356	-0.491742	0.101459	7.64465e-08	9.55351e-06
LYZ	28.5645	3.18869	0.713563	6.5559e-07	6.52488e-05
MAL	6637.37	0.813308	0.0737221	7.26968e-30	2.41659e-26
MAOA	182.584	1.23486	0.333617	1.0522e-05	0.000757083
MAP2K6	587.926	-0.270575	0.117017	0.00154413	0.0418679
MAP6	193.073	0.783278	0.240126	4.15325e-05	0.00239707
MAST3	3331.55	-0.370243	0.135005	0.000386693	0.0150521
MATK	1739.91	-0.404574	0.157118	0.000493408	0.0180637
MBNL3	2335.27	-0.313719	0.101568	0.000151244	0.00688719
MCOLN3	1875.65	0.341277	0.133544	0.000588659	0.0205981
MEAK7	833.164	0.768604	0.166791	1.75794e-07	1.94792e-05
MEF2D	4137.08	-0.276127	0.104325	0.000661333	0.0225246
MGST1	66.8802	1.43214	0.692544	0.00107165	0.03193
MIDEAS	5315.87	-0.314348	0.109966	0.000326523	0.0131366
MMS22L	2006.66	-0.267086	0.116891	0.00168356	0.0443497
MRC2	2396.99	0.266721	0.11544	0.00166593	0.0442324
MRPS6	3822.94	0.303154	0.121558	0.000793373	0.025705
MSTRG.10233	381.438	-0.587049	0.17092	2.88976e-05	0.00178553
MSTRG.10305	1989.85	-0.333081	0.126041	0.000531795	0.0190085
MSTRG.10887	514.172	0.593813	0.133856	4.46702e-07	4.6109e-05
MSTRG.10913	2480.65	-0.331082	0.122247	0.000471924	0.0174308
MSTRG.11273	586.225	-0.364543	0.158832	0.00114005	0.0336568
MSTRG.11329	185.36	1.47245	0.313362	1.53192e-07	1.72633e-05
MSTRG.11554	59.8111	1.7217	0.561307	0.000116776	0.00557738
MSTRG.12094	82.0917	-0.64314	0.305075	0.00116489	0.0341474
MSTRG.12807	2066.11	-0.852522	0.114162	4.63622e-15	2.75209e-12
MSTRG.13686	10584.1	-0.320674	0.0886979	2.3632e-05	0.00152243
MSTRG.13793	730.525	-0.589677	0.135182	6.9719e-07	6.81646e-05
MSTRG.13794	483.981	-0.371621	0.163185	0.00114451	0.0337286
MSTRG.14002	1074.56	0.537241	0.170264	6.87058e-05	0.00373189
MSTRG.14010	1434.78	-0.437741	0.0939676	2.23247e-07	2.45734e-05
MSTRG.14664	1058.16	1.05078	0.120003	1.03044e-19	1.14179e-16
MSTRG.14704	914.948	0.4137	0.129891	7.58582e-05	0.00401541
MSTRG.14751	85.2816	0.684113	0.35759	0.00160261	0.0431019
MSTRG.15363	814.032	-0.448629	0.130319	3.20997e-05	0.00192922
MSTRG.15430	109.272	1.67943	0.35137	6.72932e-08	8.6037e-06
MSTRG.15886	426.761	-0.359041	0.175374	0.00184557	0.0477807
MSTRG.1591	2745.22	0.307383	0.121434	0.000722072	0.0240512
MSTRG.16057	330.961	0.49633	0.189485	0.000389469	0.0150894
MSTRG.16370	2818.32	-0.344825	0.112761	0.000144202	0.00662094
MSTRG.16416	322.967	-1.08236	0.200637	3.50925e-09	6.70427e-07
MSTRG.16674	689.364	0.327901	0.14383	0.00120467	0.0348829
MSTRG.16761	266.141	1.24162	0.291593	8.32605e-07	7.99927e-05
MSTRG.17451	153.43	0.694298	0.218844	5.67466e-05	0.00314395
MSTRG.18342	35.2038	2.84988	0.936879	0.0002101	0.00902343
MSTRG.19007	161.182	2.63711	0.678335	6.77323e-06	0.000516412
MSTRG.19140	139.283	0.487838	0.236636	0.00143499	0.0395538
MSTRG.20031	155.201	1.05346	0.352733	9.60051e-05	0.00479189
MSTRG.20163	1307.25	0.303979	0.116552	0.000603599	0.0208574
MSTRG.20265	156.876	-0.673074	0.334986	0.00132578	0.0374523
MSTRG.20388	101.329	0.847972	0.26264	4.99274e-05	0.00281303
MSTRG.21754	1127.38	0.273507	0.10404	0.000706697	0.0238256
MSTRG.22193	1803.03	-0.52771	0.0822529	9.30967e-12	3.09472e-09
MSTRG.22566	15.7267	5.41248	2.2999	6.64204e-05	0.00361959
MSTRG.22584	154.184	-0.723428	0.317665	0.000792847	0.025705
MSTRG.22800	195.138	0.670759	0.29489	0.000844025	0.0269262
MSTRG.22802	391.541	0.787945	0.218898	1.29657e-05	0.000897926
MSTRG.22896	504.5	1.05705	0.203215	7.8775e-09	1.30932e-06
MSTRG.23421	301.971	-0.461482	0.145893	8.11622e-05	0.00420248
MSTRG.24322	371.928	1.11444	0.311036	1.15872e-05	0.00081843
MSTRG.24323	266.475	1.42448	0.22967	2.26238e-11	7.09491e-09
MSTRG.24338	298.343	0.664616	0.334434	0.00125498	0.0358404
MSTRG.24346	72.9887	1.16888	0.594652	0.00098727	0.0301738
MSTRG.24349	272.284	-1.38214	0.225105	4.77889e-11	1.47092e-08
MSTRG.24350	18.4294	-3.98572	0.709469	2.42184e-09	4.89609e-07
MSTRG.24357	734.851	0.72515	0.241623	9.21617e-05	0.00462785
MSTRG.24532	1545.48	1.69344	0.199296	9.62684e-19	8.88932e-16
MSTRG.24656	12858.9	-0.399665	0.11509	3.21518e-05	0.00192922
MSTRG.24663	2706.28	-0.425095	0.0841692	2.61072e-08	3.64645e-06
MSTRG.2469	59.672	1.89267	0.371696	1.30527e-08	2.00878e-06
MSTRG.24828	49.644	7.10426	2.35403	5.38882e-07	5.46144e-05
MSTRG.25305	94.1647	3.61547	0.991748	9.90511e-05	0.00492913
MSTRG.26090	10444.2	-0.330655	0.12623	0.000566161	0.0200153
MSTRG.26326	488.811	-0.493569	0.119821	2.24302e-06	0.000194173
MSTRG.2827	1628.02	-0.409646	0.124074	5.62921e-05	0.0031292
MSTRG.2899	371.321	2.4879	0.730209	0.000125749	0.00592089
MSTRG.3057	1723.44	1.23354	0.134227	1.86652e-21	2.82031e-18
MSTRG.3086	103.531	0.718872	0.269557	0.000257851	0.0107953
MSTRG.3170	1231.65	-0.745742	0.105906	1.04724e-13	4.70439e-11
MSTRG.3171	228.002	-0.805392	0.215915	8.79526e-06	0.000652616
MSTRG.3829	1441.67	-0.317436	0.0998244	0.000104736	0.00512004
MSTRG.3999	461.003	-0.357164	0.13547	0.000500396	0.0182793
MSTRG.4698	361.25	-0.447041	0.173827	0.000479332	0.0176651
MSTRG.5488	794.74	-0.621398	0.138673	3.98457e-07	4.16525e-05
MSTRG.6324	918.133	0.454082	0.175055	0.000407714	0.0156866
MSTRG.6753	1584.92	-0.427397	0.107971	4.58969e-06	0.000362645
MSTRG.6837	147.69	0.641355	0.302963	0.000987543	0.0301738
MSTRG.6929	1094.48	0.521953	0.152682	3.02713e-05	0.00184978
MSTRG.7251	737.04	0.425806	0.166896	0.000404029	0.0155809
MSTRG.7252	1479.29	0.32251	0.100221	9.20555e-05	0.00462785
MSTRG.7342	307.422	-0.86999	0.156403	1.32436e-09	3.05725e-07
MSTRG.7355	207.247	1.58022	0.297023	4.13923e-09	7.55528e-07
MSTRG.7511	16.3778	-1.85953	0.614864	0.000103232	0.00509137
MSTRG.8038	100.289	2.35554	0.631843	1.5897e-05	0.00106973
MSTRG.8218	1271.58	-0.291059	0.102671	0.000341053	0.0135613
MSTRG.8290	706.997	-0.378432	0.168618	0.00124426	0.0356566
MSTRG.8491	523.747	0.935819	0.219999	8.08039e-07	7.80838e-05
MSTRG.9419	3313.96	-0.294396	0.134647	0.00181063	0.0471363
MSTRG.9564	3824.92	-0.476128	0.084934	1.6028e-09	3.50527e-07
MSTRG.9820	382.609	1.17677	0.18071	5.4741e-12	1.89552e-09
MSTRG.9823	838.634	0.323784	0.109111	0.000196632	0.0085332
MT1E	638.155	0.393557	0.197039	0.00179849	0.0469272
MTHFD1L	628.906	0.657415	0.155618	1.17238e-06	0.000108861
MUC4	77.6761	0.693938	0.359038	0.00152396	0.0413885
MYB	1718.52	0.585531	0.111521	8.24643e-09	1.34376e-06
MYBL1	1797.44	-0.309269	0.120064	0.000682402	0.0231474
MYC	1982.13	0.461428	0.148146	8.59154e-05	0.00440741
MYH6	65.8917	2.36693	0.466589	1.41071e-08	2.15113e-06
MYH7	33.4705	1.61666	0.552606	0.000116312	0.00557738
MYO1E	3285.73	-0.368888	0.0972812	1.13092e-05	0.000806741
MYOF	343.737	0.590354	0.148284	3.28179e-06	0.000274104
N4BP3	210.745	1.06979	0.191457	1.13777e-09	2.70154e-07
NCAM1	2723.56	-0.713261	0.0934163	1.60423e-15	1.02554e-12
NCF2	486.633	0.603973	0.143002	1.4879e-06	0.000132959
NCKAP1	360.563	0.48937	0.130855	9.70261e-06	0.000703169
NCR1	247.213	-0.433929	0.204427	0.00141705	0.0391241
NCR2	162.72	-0.606313	0.213359	0.000201676	0.00870662
NDRG1	4292.19	0.369156	0.114482	7.23698e-05	0.00388019
NEDD4L	740.557	0.556419	0.164143	3.33561e-05	0.00198004
NEK6	725.494	-0.528352	0.134056	4.56223e-06	0.000362645
NELL2	6293.35	0.641058	0.100912	1.16258e-11	3.71601e-09
NFILZ	138.819	-0.69845	0.233276	0.000113494	0.00548222
NIN	11843.6	-0.256289	0.100628	0.000935255	0.0290016
NKD1	136.297	0.670823	0.240976	0.000194266	0.00847478
NLRP3	27.5861	-1.20483	0.604078	0.00133446	0.0375553
NLRP6	130.259	-0.946781	0.256151	9.7304e-06	0.000703169
NMUR1	46.9127	-1.03952	0.454134	0.000699658	0.0236844
NOP2	3093.56	0.41649	0.0802842	1.28363e-08	1.99395e-06
NPIPB12	1429.4	-0.480345	0.167953	0.000201272	0.00870662
NPTX1	3212.46	0.547743	0.0906837	8.46943e-11	2.46966e-08
NQO1	1668.63	0.574024	0.131095	6.05573e-07	6.10014e-05
NR4A1	173.941	-0.703372	0.2199	5.77034e-05	0.00317579
NR4A2	124.79	-0.965568	0.24406	3.55746e-06	0.000292716
NR5A2	200.115	0.591444	0.252694	0.000643833	0.0220073
NRIP3	373.4	1.38034	0.460399	0.000109596	0.00532631
NRP2	284.139	1.08871	0.35433	8.55277e-05	0.0044011
NSMCE1	2607.79	0.324184	0.134212	0.000832541	0.0267653
NSMF	2932.23	-0.266702	0.109556	0.00111859	0.0330819
NT5E	1057.8	0.967476	0.189879	1.44318e-08	2.18065e-06
NTSR1	109.874	-0.881218	0.272118	5.12413e-05	0.0028773
NUCB2	1718.39	-0.421151	0.117185	1.93908e-05	0.00127895
NXPH4	27.4492	1.24213	0.59643	0.000947031	0.0293121
NYNRIN	63.5445	1.11962	0.34327	3.90246e-05	0.00228605
ODAPH	880.241	0.864457	0.171957	2.03406e-08	2.93983e-06
OLIG3	363.202	0.895515	0.305613	0.000106105	0.00517177
OR2I1P	51.9902	3.95957	2.19562	0.000843212	0.0269262
OSBPL10	186.054	1.30929	0.247214	5.96187e-09	1.04308e-06
OSBPL5	358.485	-0.443177	0.184834	0.000757926	0.0248094
OSM	9218.82	0.536366	0.114279	1.37992e-07	1.60389e-05
PALD1	126.042	-0.960459	0.230708	1.46957e-06	0.000132031
PAQR8	1330.76	-0.263455	0.100379	0.00078958	0.025705
PCDH8	32.102	-0.934241	0.445568	0.00105908	0.0317172
PCSK6	153.084	1.14383	0.226887	2.00221e-08	2.91919e-06
PDCD1	157.602	-0.859003	0.254251	3.24496e-05	0.00194009
PDE4A	1805.33	-0.355279	0.159285	0.00131687	0.0372874
PDE7A	11109.5	-0.250657	0.0681872	2.48329e-05	0.00157537
PDE9A	808.199	0.642784	0.114569	9.72627e-10	2.37736e-07
PEA15	2962.31	0.268003	0.0926738	0.000330057	0.013219
PECAM1	9162.43	-0.274764	0.0867075	0.00013848	0.00642928
PI16	1800.87	0.361909	0.133656	0.000371887	0.0146126
PIK3AP1	1040.26	-0.8421	0.0976355	3.90935e-19	4.06108e-16
PIK3R6	193.602	-0.661596	0.256958	0.000394588	0.0152522
PIP5K1B	251.457	0.919199	0.218027	1.03748e-06	9.85372e-05
PKD1	3922.1	-0.487768	0.100423	6.63649e-08	8.55079e-06
PLA2G4C	292.467	0.452871	0.182765	0.000575773	0.0202324
PLAT	179.354	1.07823	0.22814	1.00776e-07	1.22263e-05
PLAU	209.26	0.68734	0.287398	0.000551455	0.0196268
PLCH1	34.8055	-1.56283	0.456798	2.63238e-05	0.00165105
PLCH2	1434.6	-0.361816	0.154405	0.00104376	0.0314281
PLP2	7493	0.362001	0.0988373	1.54634e-05	0.00104478
PLXDC1	497.031	-0.749356	0.160464	1.53407e-07	1.72633e-05
PLXNA1	1244.01	-0.475924	0.118844	3.54893e-06	0.000292716
PLXNA4	107.35	-1.52358	0.289	6.93005e-09	1.17535e-06
PLXNC1	1015.19	-0.406535	0.151643	0.000382246	0.0149842
PLXND1	692.974	-0.780765	0.128312	7.4509e-11	2.25166e-08
PMAIP1	630.417	0.682671	0.124657	2.21133e-09	4.59432e-07
PMCH	456.981	0.892936	0.188248	8.47686e-08	1.05145e-05
PMEPA1	65.4419	0.776761	0.434237	0.00164068	0.0438419
PPFIBP2	320.139	0.38896	0.168436	0.000987579	0.0301738
PPP1R14B	1854.8	0.518291	0.149981	2.44604e-05	0.00156368
PPP2R2B	977.346	-0.55184	0.105311	9.07757e-09	1.43694e-06
PPT1	12780.9	0.307222	0.0722533	1.81387e-06	0.000157845
PREX1	18402.5	-0.410157	0.136235	0.000147978	0.00677559
PRPF40B	294.926	-0.595603	0.174319	3.06819e-05	0.00186118
PSTPIP2	802.35	-0.720012	0.123827	3.27636e-10	8.64387e-08
PTGDR	244.509	-1.12508	0.201211	1.17926e-09	2.76064e-07
PTGER3	303.324	0.572203	0.312038	0.00187475	0.0483104
PTGIR	341.668	0.958321	0.202796	1.04078e-07	1.25354e-05
PTH2R	141.928	1.59949	0.297915	3.71331e-09	6.85766e-07
PTK2	16.2656	1.41389	0.789661	0.00156245	0.0422956
PTN	19.7547	3.90863	2.22354	0.000963494	0.029656
PTPN3	759.848	0.784712	0.115579	5.9595e-13	2.30355e-10
PTPRO	140.571	0.737555	0.263902	0.000190553	0.00833947
PXYLP1	1023.99	-0.265766	0.115567	0.0016522	0.0440791
RAB11FIP5	1326.35	0.486209	0.161081	0.000116609	0.00557738
RAB27B	552.016	-0.919354	0.166131	1.59505e-09	3.50527e-07
RAB31	120.296	2.89677	0.388651	7.16316e-15	3.96863e-12
RAB3GAP1	2976.01	0.506559	0.0959361	6.62289e-09	1.13484e-06
RAI1	1068.2	-0.459659	0.149057	0.000104194	0.00510859
RALA	2435.05	0.313412	0.0919517	4.78304e-05	0.00272257
RALB	5144.77	0.398924	0.0812231	5.20791e-08	6.8158e-06
RAMP1	699.164	0.58017	0.241105	0.000564904	0.0200153
RAP1GAP2	1887.29	-0.335596	0.111127	0.000157993	0.0071553
RAPGEF2	4867	0.346342	0.100981	4.04003e-05	0.00235612
RASGRF2	941.828	-0.436009	0.124672	3.08812e-05	0.00186646
RASGRP3	554.392	0.342084	0.143168	0.000907483	0.0284054
RBL2	24302.5	-0.307756	0.0896245	4.15351e-05	0.00239707
RBPMS	370.847	0.434398	0.150781	0.00018859	0.0082986
RDH10	5796.42	0.384565	0.122169	9.17557e-05	0.00462785
RGS16	270.284	0.600402	0.282905	0.00101884	0.0309018
RGS18	241.511	-0.571506	0.16446	2.50488e-05	0.00158303
RGS3	589.909	-0.678349	0.14872	2.64497e-07	2.87333e-05
RHEBL1	258.451	0.585937	0.245684	0.000643363	0.0220073
RHOB	1090.39	1.46731	0.162188	5.98769e-21	8.29344e-18
RHOU	2262	-0.47681	0.0745387	1.14497e-11	3.71601e-09
RIOX2	4537.82	0.364635	0.112871	7.2084e-05	0.00387737
RNASE6	201.663	0.57779	0.259585	0.000840994	0.0269262
RNF19B	1911.96	0.290774	0.123524	0.00118418	0.034591
RORB	51.963	-1.01636	0.327524	8.07136e-05	0.00419232
RPL36A-HNRNPH2	38.3229	8.68015	2.88146	7.05483e-08	8.95102e-06
RTN4R	97.923	-0.761788	0.311114	0.000516058	0.0186465
S1PR1	8061.41	0.319657	0.103274	0.000134238	0.00626731
SEC31B	9279.34	-0.337456	0.0928086	2.07962e-05	0.00136622
SECTM1	244.3	0.469036	0.205869	0.000916917	0.028593
SEMA7A	664.74	-0.557346	0.117565	1.06206e-07	1.26996e-05
SEPTIN11	7548.34	-0.356344	0.0666364	7.0869e-09	1.18981e-06
SGK1	1471.12	0.327683	0.135306	0.000890847	0.0279901
SH3PXD2A	3167.8	-0.402353	0.121405	5.31696e-05	0.00296554
SHF	112.833	0.644602	0.271509	0.000568297	0.0200153
SIGLEC10	134.762	-0.557578	0.263583	0.00123282	0.0355124
SIRPG	1792.7	-0.320645	0.109924	0.00026449	0.0109902
SIX1	165.542	2.93317	0.981421	0.000792375	0.025705
SKIL	1248.96	0.614351	0.117426	9.70956e-09	1.52248e-06
SLAMF7	14846.5	-0.349749	0.0733775	1.68601e-07	1.88075e-05
SLAMF8	79.6918	-1.00664	0.339469	0.000118856	0.00566049
SLC14A1	133.681	-0.617305	0.234552	0.000344215	0.0136248
SLC15A2	188.072	0.47907	0.219743	0.00109402	0.0324708
SLC16A10	92.3993	-1.01057	0.288146	1.88501e-05	0.00125323
SLC16A6	931.272	-0.654021	0.0907975	3.31668e-14	1.6705e-11
SLC18B1	1601.7	-0.319539	0.0763245	2.55975e-06	0.000219308
SLC22A17	73.9886	1.04002	0.542874	0.0013272	0.0374523
SLC35F2	1076.02	0.328971	0.110953	0.000212184	0.00908945
SLC35F3	789.721	0.723857	0.145903	3.11213e-08	4.2399e-06
SLC40A1	612.337	0.577103	0.25335	0.000729908	0.0242636
SMPD3	2255.1	-0.513363	0.120014	1.07654e-06	0.000101666
SNTB2	2537.51	-0.286004	0.105012	0.000508874	0.0184672
SOCS2	2738.4	0.333162	0.0874442	9.60258e-06	0.00070002
SOCS3	877.222	0.408394	0.142467	0.000208469	0.00897661
SOGA1	388.037	-0.636309	0.153772	1.7709e-06	0.000154916
SORD	503.307	0.422044	0.131915	7.37985e-05	0.00393143
SORT1	2497.63	0.423014	0.167599	0.000464328	0.0171884
SOX4	146.55	0.517789	0.248091	0.00125916	0.0358675
SPNS2	106.768	-0.810784	0.303891	0.000289612	0.0118271
SPNS3	460.22	-0.405949	0.182225	0.00120154	0.0348531
SPP1	73.6099	3.6033	0.975996	0.000100561	0.00498932
SPSB1	932.594	0.368471	0.106348	3.30423e-05	0.00196845
SQSTM1	14303.8	0.480909	0.0738404	3.7069e-12	1.3394e-09
STOM	5268.2	-0.291786	0.0768082	1.34466e-05	0.000922858
STRBP	1197.31	0.366531	0.111961	6.54031e-05	0.00358767
STRIP2	1451.29	0.739409	0.136044	2.45008e-09	4.89609e-07
STX3	15784.1	-0.255778	0.0706423	4.27059e-05	0.00245611
SYNGR2	3320.15	0.300539	0.12295	0.000929707	0.0288835
SYTL3	3524.06	-0.262946	0.0820188	0.000127948	0.0059905
TAGAP	5732.82	-0.285344	0.0685592	3.19102e-06	0.000267868
TBC1D12	44.7924	1.19925	0.468619	0.000302423	0.01232
TBXAS1	1210.99	0.401525	0.154983	0.000441701	0.01658
TCF4	121.316	0.606753	0.272158	0.000874002	0.0275928
TENT5C	3562.79	-0.271307	0.0964147	0.00038926	0.0150894
THBS1	206.453	1.02639	0.338758	7.79982e-05	0.00406948
TIAM1	4037.45	-0.285153	0.10232	0.000459254	0.0170767
TJP1	190.741	0.713546	0.225135	5.73334e-05	0.00316591
TLR5	300.207	0.864244	0.38885	0.00107195	0.03193
TMBIM1	6198.81	0.36756	0.124856	0.000174788	0.00778863
TMEM163	186.516	-0.38112	0.186866	0.00188865	0.0485933
TMEM178B	1305.14	0.404968	0.197026	0.00149619	0.040816
TMOD1	100.177	2.58936	0.371063	1.41981e-13	6.21019e-11
TMPRSS3	283.631	0.341898	0.153124	0.00134559	0.0376515
TMTC1	105.548	1.23771	0.363648	2.79446e-05	0.00173958
TNFAIP2	50.2306	1.86684	0.485729	7.0809e-06	0.000536182
TNFRSF11A	2529.86	1.08164	0.152626	5.48631e-14	2.60537e-11
TNFSF11	2057.08	1.59976	0.277707	6.16941e-10	1.55366e-07
TNFSF13B	308.471	1.35728	0.175037	4.0629e-16	3.21569e-13
TNFSF15	36.1573	-1.15555	0.587335	0.00138287	0.0384359
TOGARAM2	738.226	-0.53478	0.12674	1.27494e-06	0.000116513
TOX2	106.13	-0.873315	0.27669	6.62714e-05	0.00361959
TP73	218.995	-0.62315	0.245397	0.000449773	0.0167993
TPCN1	1057.05	-0.335765	0.104302	8.79755e-05	0.0044854
TRABD2A	1265.45	0.576776	0.11591	3.47328e-08	4.69345e-06
TREML2	988.601	0.396426	0.116252	3.73873e-05	0.0022036
TRIM16	1008.32	0.601147	0.108967	1.86764e-09	4.03144e-07
TRPC1	140.692	0.688033	0.253094	0.000251459	0.010581
TRPM2	2011.49	-0.750351	0.127426	2.12005e-10	5.85905e-08
TSPAN33	338.211	0.657711	0.165844	3.12476e-06	0.000264983
TTC16	450.73	-0.415804	0.156747	0.000414243	0.0158279
TTN	9906.28	-0.269563	0.113319	0.00118705	0.034597
TTYH3	2383.13	-0.377366	0.154952	0.000754891	0.0247965
TYROBP	72.1145	-1.53828	0.463742	3.90613e-05	0.00228605
UBD	31.0521	6.33106	2.39715	1.06008e-05	0.000759463
UGCG	1443.53	-0.263347	0.0902793	0.00033252	0.0132856
UNC93B1	908.51	-0.291153	0.118552	0.00104137	0.0314131
UST	192.43	0.658004	0.230422	0.000156227	0.00709467
VIM	100572	0.282149	0.0941439	0.000188729	0.0082986
VNN2	4926.82	-0.510997	0.0661075	7.95661e-16	5.28987e-13
VWA7	1032.95	-0.325062	0.119418	0.000437174	0.0164832
WARS1	6734.37	0.399818	0.0798643	4.38188e-08	5.8265e-06
WFDC1	122.631	1.04007	0.219765	9.94768e-08	1.21574e-05
WNT5B	227.387	1.65877	0.296789	1.51173e-09	3.39546e-07
XCL1	1526.03	-0.860816	0.17025	2.24116e-08	3.18379e-06
XCL2	817.263	-0.950974	0.179075	5.77908e-09	1.02185e-06
YARS1	7254.02	0.310133	0.0755922	3.67133e-06	0.000299124
YPEL1	1295.11	-0.285227	0.126051	0.00158865	0.0428652
YWHAH	7240.05	0.329917	0.0887828	1.32173e-05	0.000911558
ZBTB32	821.4	0.431241	0.14137	0.000113794	0.00548222
ZBTB7C	219.474	1.29252	0.266294	4.98338e-08	6.57371e-06
ZFP36L1	2762.4	-0.521936	0.15015	2.94725e-05	0.0018143
ZNF768	257.934	0.400993	0.17727	0.00104925	0.0315362
ZYX	8395.52	-0.250243	0.109976	0.00195146	0.0494439
