# Supplementary material for: Modulation of intracellular kinase signaling to improve TIL stemness and function for adoptive cell therapy
Source: Cancer Med. 2022 Aug 26;12(3):3313–27. doi: 10.1002/cam4.5095 (PMC9939193; doi:10.1002/cam4.5095)
Supplement: Supplementary file 3 — Table S2 [file CAM4-12-3313-s002.xlsx]

## Sheet: Sheet 1
ID	Description	GeneRatio	BgRatio	pvalue	p.adjust	qvalue	geneID	Count
hsa04060	Cytokine-cytokine receptor interaction	34/260	293/7804	1.24188e-10	3.48968e-08	2.889e-08	130399/6361/6351/9560/2826/1236/1237/64109/10148/356/3458/163702/3596/55540/8809/8807/3552/9173/149233/3559/3563/3566/3567/3570/3575/3953/4049/5008/8792/8600/10673/9966/6375/6846	34
hsa04151	PI3K-Akt signaling pathway	31/260	352/7804	5.76064e-07	8.09369e-05	6.70053e-05	207/208/842/1026/1291/256076/1298/356/2260/2324/2793/3559/3563/3566/3570/3575/3678/3815/4602/4609/3164/5008/118788/146850/5521/5747/5934/6446/6696/7057/7533	31
hsa04630	JAK-STAT signaling pathway	19/260	162/7804	1.61335e-06	0.000151117	0.000125105	207/208/1026/64109/3458/163702/3596/149233/3559/3563/3566/3567/3570/3575/3953/4609/5008/8835/9021	19
hsa04650	Natural killer cell mediated cytotoxicity	16/260	123/7804	2.81074e-06	0.000197454	0.000163466	51744/356/2207/2214/3002/3458/3683/3802/3804/3811/3812/3822/3823/9437/9436/7305	16
hsa05418	Fluid shear stress and atherosclerosis	16/260	136/7804	1.05247e-05	0.000591488	0.000489675	207/208/1514/1843/2353/3458/3552/10365/5608/4257/4688/1728/5175/5327/5747/8878	16
hsa04380	Osteoclast differentiation	15/260	125/7804	1.56911e-05	0.000734866	0.000608373	207/208/2214/2353/2354/3458/3552/5608/4688/55423/9021/8878/8792/8600/7305	15
hsa04061	Viral protein interaction with cytokine and cytokine receptor	13/260	98/7804	1.97822e-05	0.000794115	0.000657424	6361/6351/9560/2826/1236/1237/8809/8807/3559/3570/4049/6375/6846	13
hsa05332	Graft-versus-host disease	8/260	38/7804	2.79649e-05	0.000982267	0.000813189	356/3002/3458/3552/3802/3804/3811/3812	8
hsa05321	Inflammatory bowel disease	10/260	63/7804	3.81171e-05	0.0011901	0.00098525	50943/3458/3596/8809/8807/3552/149233/3566/3567/7100	10
hsa04640	Hematopoietic cell lineage	12/260	96/7804	7.50454e-05	0.00210878	0.00174579	945/1604/924/3552/3559/3563/3566/3567/3570/3575/3678/3815	12
hsa04612	Antigen processing and presentation	9/260	69/7804	0.000433646	0.0110777	0.00917089	1514/3458/3802/3804/3805/3811/3812/3822/3823	9
hsa04062	Chemokine signaling pathway	16/260	190/7804	0.000578389	0.0125021	0.0103501	107/207/208/6361/6351/9560/2826/1236/1237/2793/146850/57580/5747/7074/6375/6846	16
hsa05210	Colorectal cancer	10/260	86/7804	0.000538821	0.0125021	0.0103501	207/208/842/1026/2353/51176/4609/5366/5898/5899	10
hsa05205	Proteoglycans in cancer	16/260	202/7804	0.00112151	0.0224785	0.0186093	207/208/286/1026/1514/7430/356/2260/1839/3678/4609/5328/5747/7057/7074/81029	16
hsa05224	Breast cancer	13/260	147/7804	0.00119992	0.0224785	0.0186093	207/208/1026/28514/2260/2324/2353/3714/3815/51176/4609/8600/81029	13
hsa04940	Type I diabetes mellitus	6/260	41/7804	0.00217718	0.0382366	0.031655	356/2571/3002/3458/3552/4049	6
hsa04928	Parathyroid hormone synthesis, secretion and action	10/260	106/7804	0.00270841	0.0447685	0.0370625	107/9826/1026/2260/2353/1839/4209/4929/5141/8600	10
hsa04010	MAPK signaling pathway	19/260	294/7804	0.00425459	0.0606308	0.0501944	207/208/776/8911/1843/1846/356/2260/2324/2353/3552/3815/5608/4609/3164/8605/9693/5924/25780	19
hsa04015	Rap1 signaling pathway	15/260	210/7804	0.00431536	0.0606308	0.0501944	107/135/207/208/2260/2324/3683/3815/5608/5898/5899/9693/25780/7057/7074	15
hsa01522	Endocrine resistance	9/260	95/7804	0.004244	0.0606308	0.0501944	107/207/208/1026/28514/2353/1839/3714/5747	9
hsa05215	Prostate cancer	9/260	97/7804	0.00487368	0.0652144	0.0539891	207/208/367/842/1026/2260/51176/5327/5328	9
hsa04210	Apoptosis	11/260	135/7804	0.00528323	0.0674813	0.0558658	207/208/842/1512/1514/356/2353/3002/3563/4000/5366	11
hsa04218	Cellular senescence	12/260	156/7804	0.00577713	0.0705814	0.0584323	207/208/776/1026/11200/3552/3805/5608/4609/5934/8878/677	12
hsa04664	Fc epsilon RI signaling pathway	7/260	67/7804	0.00664154	0.0777613	0.0643763	207/208/2207/3596/3567/5608/8605	7
hsa05163	Human cytomegalovirus infection	15/260	223/7804	0.00745786	0.0838263	0.0693973	107/207/208/9826/842/6351/9560/1026/356/2793/3570/5608/4609/5733/5747	15
hsa04512	ECM-receptor interaction	8/260	88/7804	0.00877751	0.0908399	0.0752037	375790/1291/256076/1298/341640/3678/6696/7057	8
hsa05323	Rheumatoid arthritis	8/260	89/7804	0.00937494	0.0908399	0.0752037	1514/2353/3458/3552/3683/8792/8600/10673	8
hsa04917	Prolactin signaling pathway	7/260	70/7804	0.00841685	0.0908399	0.0752037	207/208/2353/8835/9021/8792/8600	7
hsa01524	Platinum drug resistance	7/260	71/7804	0.00907968	0.0908399	0.0752037	207/208/842/1026/356/4257/5366	7
hsa04658	Th1 and Th2 cell differentiation	8/260	90/7804	0.0100022	0.0936872	0.0775608	28514/2353/3458/3596/3559/3566/3567/3714	8
hsa05416	Viral myocarditis	6/260	57/7804	0.0112936	0.0991719	0.0821015	842/1604/1756/3683/4624/4625	6
hsa05219	Bladder cancer	5/260	41/7804	0.0111065	0.0991719	0.0821015	1026/1612/1839/4609/7057	5
hsa05213	Endometrial cancer	6/260	58/7804	0.0122555	0.104357	0.0863942	207/208/842/1026/51176/4609	6
hsa04725	Cholinergic synapse	9/260	113/7804	0.0128753	0.106411	0.0880945	107/207/208/776/8973/2353/2793/3784/146850	9
hsa05414	Dilated cardiomyopathy	8/260	95/7804	0.0136158	0.109315	0.0904988	107/776/1756/3678/4000/4624/4625/7273	8
hsa04935	Growth hormone synthesis, secretion and action	9/260	119/7804	0.0175798	0.13722	0.113601	107/207/208/776/2353/5608/5747/8835/9021	9
hsa04929	GnRH secretion	6/260	64/7804	0.0192606	0.146277	0.121098	207/208/776/8911/6696/7220	6
hsa04620	Toll-like receptor signaling pathway	8/260	102/7804	0.0201639	0.149107	0.123441	207/208/6351/9560/2353/5608/6696/7100	8
hsa04022	cGMP-PKG signaling pathway	11/260	167/7804	0.0235483	0.169668	0.140464	107/207/208/481/776/9569/27345/4209/4624/4625/146850	11
hsa04072	Phospholipase D signaling pathway	10/260	147/7804	0.0247549	0.16983	0.140597	107/207/208/2207/3815/146850/8395/8605/5898/5899	10
hsa04659	Th17 cell differentiation	8/260	106/7804	0.0247795	0.16983	0.140597	10148/2353/50943/3458/149233/3559/3566/3570	8
hsa05167	Kaposi sarcoma-associated herpesvirus infection	12/260	194/7804	0.0285183	0.178081	0.147428	207/208/842/1237/1026/2353/2793/51176/5608/4609/146850/57580	12
hsa04261	Adrenergic signaling in cardiomyocytes	10/260	149/7804	0.0268757	0.178081	0.147428	107/207/208/481/776/3784/4624/4625/146850/5521	10
hsa05235	PD-L1 expression and PD-1 checkpoint pathway in cancer	7/260	89/7804	0.0285023	0.178081	0.147428	207/208/55509/2353/3458/5608/5133	7
hsa05330	Allograft rejection	4/260	35/7804	0.0280279	0.178081	0.147428	356/3002/3458/3567	4
hsa04068	FoxO signaling pathway	9/260	130/7804	0.0292766	0.178842	0.148058	207/208/1026/356/3575/10365/5934/1901/6446	9
hsa05410	Hypertrophic cardiomyopathy	7/260	90/7804	0.0300626	0.179736	0.148798	776/1756/3678/4000/4624/4625/7273	7
hsa04115	p53 signaling pathway	6/260	73/7804	0.034224	0.200353	0.165867	842/1026/11200/5366/7057/7161	6
hsa04510	Focal adhesion	12/260	201/7804	0.0360807	0.203185	0.168211	207/208/1291/256076/1298/2324/3678/8395/5747/6696/7057/7791	12
hsa05160	Hepatitis C	10/260	157/7804	0.0366646	0.203185	0.168211	207/208/842/1026/356/3458/4609/5521/9021/7533	10
hsa04657	IL-17 signaling pathway	7/260	94/7804	0.036877	0.203185	0.168211	6361/2353/2354/3458/3596/55540/3567	7
hsa00260	Glycine, serine and threonine metabolism	4/260	39/7804	0.0397406	0.214752	0.177787	501/669/55349/4128	4
hsa05212	Pancreatic cancer	6/260	76/7804	0.0405193	0.214829	0.177851	207/208/842/1026/5898/5899	6
hsa05161	Hepatitis B	10/260	161/7804	0.0423879	0.216563	0.179286	207/208/842/1026/1959/1960/356/2353/5608/4609	10
hsa04371	Apelin signaling pathway	9/260	139/7804	0.042244	0.216563	0.179286	107/207/208/2793/10365/4209/146850/5327/6696	9
hsa04014	Ras signaling pathway	13/260	232/7804	0.0460479	0.223094	0.184693	207/208/356/2260/2324/2793/3815/8605/5898/5899/5924/25780/7074	13
hsa04925	Aldosterone synthesis and secretion	7/260	98/7804	0.0446399	0.223094	0.184693	107/481/776/8911/57118/3164/4929	7
hsa04370	VEGF signaling pathway	5/260	59/7804	0.0459506	0.223094	0.184693	207/208/842/8605/5747	5
hsa04919	Thyroid hormone signaling pathway	8/260	121/7804	0.0485895	0.231418	0.191584	207/208/481/842/4609/4624/4625/117247	8
hsa00130	Ubiquinone and other terpenoid-quinone biosynthesis	2/260	11/7804	0.0498764	0.233588	0.19338	27235/1728	2
hsa05142	Chagas disease	7/260	101/7804	0.0511054	0.23542	0.194897	107/207/208/356/2353/3458/5521	7
hsa04020	Calcium signaling pathway	13/260	239/7804	0.0559094	0.241701	0.200097	107/135/444/776/8911/57118/844/2260/2324/55283/4923/5733/53373	13
hsa04611	Platelet activation	8/260	124/7804	0.0546892	0.241701	0.200097	107/207/208/2207/146850/8605/5739/6916	8
hsa04064	NF-kappa B signaling pathway	7/260	102/7804	0.0533853	0.241701	0.200097	6351/9560/4049/5328/8792/8600/10673	7
hsa04974	Protein digestion and absorption	7/260	103/7804	0.0557281	0.241701	0.200097	481/1290/1291/256076/1298/3784/117247	7
hsa04625	C-type lectin receptor signaling pathway	7/260	104/7804	0.0581341	0.24751	0.204906	207/208/6361/1959/1960/2207/114548	7
hsa05207	Chemical carcinogenesis - receptor activation	11/260	195/7804	0.0609404	0.255586	0.211592	107/207/208/367/776/28514/2353/4257/4609/85315/8600	11
hsa04012	ErbB signaling pathway	6/260	85/7804	0.0635882	0.258961	0.214386	207/208/1026/1839/4609/5747	6
hsa04610	Complement and coagulation cascades	6/260	85/7804	0.0635882	0.258961	0.214386	1604/1191/2153/3687/5327/5328	6
hsa05310	Asthma	3/260	28/7804	0.0649099	0.260567	0.215716	2207/3596/3567	3
hsa04973	Carbohydrate digestion and absorption	4/260	46/7804	0.0659896	0.26117	0.216215	207/208/481/776	4
hsa05221	Acute myeloid leukemia	5/260	67/7804	0.0718403	0.280377	0.232115	207/208/3815/51176/4609	5
hsa04270	Vascular smooth muscle contraction	8/260	134/7804	0.0784452	0.30196	0.249984	107/135/9826/776/27345/8605/5739/10267	8
hsa04668	TNF signaling pathway	7/260	112/7804	0.0796751	0.30255	0.250472	207/208/2353/8809/4049/5608/9021	7
hsa05135	Yersinia infection	8/260	136/7804	0.0838365	0.303298	0.251092	207/208/2353/3678/5608/114548/8395/5747	8
hsa05230	Central carbon metabolism in cancer	5/260	70/7804	0.0832469	0.303298	0.251092	207/208/2260/3815/4609	5
hsa00330	Arginine and proline metabolism	4/260	50/7804	0.0841895	0.303298	0.251092	501/384/113451/4128	4
hsa05144	Malaria	4/260	50/7804	0.0841895	0.303298	0.251092	3458/3683/5175/7057	4
hsa05222	Small cell lung cancer	6/260	92/7804	0.0859494	0.305719	0.253096	207/208/842/1026/4609/5747	6
hsa05206	MicroRNAs in cancer	9/260	161/7804	0.0887072	0.311584	0.257951	1026/1789/7430/3678/4609/5328/6659/7057/7431	9
hsa05162	Measles	8/260	139/7804	0.0923236	0.320283	0.265153	207/208/842/356/2353/3552/3559/7161	8
hsa05140	Leishmaniasis	5/260	73/7804	0.0955537	0.327446	0.271083	2214/2353/3458/3552/4688	5
hsa04722	Neurotrophin signaling pathway	7/260	119/7804	0.101861	0.344855	0.285495	207/208/27018/356/4145/6272/7161	7
hsa05133	Pertussis	5/260	76/7804	0.108732	0.363617	0.301028	2353/3552/3394/3678/114548	5
hsa04923	Regulation of lipolysis in adipocytes	4/260	55/7804	0.109991	0.363617	0.301028	107/207/208/5733	4
hsa05412	Arrhythmogenic right ventricular cardiomyopathy	5/260	77/7804	0.113313	0.370243	0.306514	776/1756/3678/51176/4000	5
hsa05166	Human T-cell leukemia virus 1 infection	11/260	220/7804	0.116765	0.377137	0.312221	107/207/208/1026/11200/1959/2353/3559/3683/4049/4609	11
hsa05130	Pathogenic Escherichia coli infection	10/260	196/7804	0.118799	0.379348	0.314051	9826/842/7430/356/2353/4643/10787/114548/7082/7100	10
hsa04662	B cell receptor signaling pathway	5/260	79/7804	0.122747	0.383913	0.317831	207/208/2353/118788/25780	5
hsa04960	Aldosterone-regulated sodium reabsorption	3/260	37/7804	0.124328	0.383913	0.317831	481/23327/6446	3
hsa05216	Thyroid cancer	3/260	37/7804	0.124328	0.383913	0.317831	1026/51176/4609	3
hsa05152	Tuberculosis	9/260	176/7804	0.132983	0.397568	0.329135	207/208/842/2207/2214/3458/3552/3687/9902	9
hsa04932	Non-alcoholic fatty liver disease	8/260	151/7804	0.130983	0.397568	0.329135	207/208/356/2353/3552/3570/3953/9021	8
hsa04660	T cell receptor signaling pathway	6/260	104/7804	0.132994	0.397568	0.329135	207/208/2353/3458/3567/5133	6
hsa05165	Human papillomavirus infection	15/260	330/7804	0.137047	0.405371	0.335595	207/208/1026/1291/256076/1298/356/3678/3993/5521/5747/5934/6696/7057/81029	15
hsa04921	Oxytocin signaling pathway	8/260	154/7804	0.141783	0.413283	0.342145	107/776/57118/1026/2353/146850/8605/7226	8
hsa04260	Cardiac muscle contraction	5/260	83/7804	0.142663	0.413283	0.342145	444/481/776/4624/4625	5
hsa04934	Cushing syndrome	8/260	155/7804	0.145479	0.41714	0.345338	107/776/8911/1026/8085/51176/3164/81029	8
hsa04390	Hippo signaling pathway	8/260	156/7804	0.149223	0.423553	0.350647	51176/3993/4609/85407/5521/7161/81029/7533	8
hsa04728	Dopaminergic synapse	7/260	132/7804	0.150956	0.424185	0.351171	207/208/776/2353/2793/4128/5521	7
hsa04360	Axon guidance	9/260	182/7804	0.153444	0.426909	0.353426	2043/5361/91584/10154/5747/5998/8482/7220/81029	9
hsa04066	HIF-1 signaling pathway	6/260	109/7804	0.155593	0.428645	0.354862	207/208/1026/112399/3458/3570	6
hsa05145	Toxoplasmosis	6/260	110/7804	0.160306	0.43734	0.362061	207/208/842/3458/5608/146850	6
hsa00340	Histidine metabolism	2/260	22/7804	0.165534	0.44726	0.370273	501/4128	2
hsa04726	Serotonergic synapse	6/260	112/7804	0.169915	0.45177	0.374007	776/1843/2793/4128/8605/7220	6
hsa04927	Cortisol synthesis and secretion	4/260	65/7804	0.170419	0.45177	0.374007	107/776/8911/3164	4
hsa00970	Aminoacyl-tRNA biosynthesis	3/260	44/7804	0.17995	0.472579	0.391235	10667/7453/8565	3
hsa04024	cAMP signaling pathway	10/260	219/7804	0.194834	0.479312	0.396808	107/135/207/208/481/776/2353/5141/5733/7074	10
hsa05225	Hepatocellular carcinoma	8/260	165/7804	0.184946	0.479312	0.396808	207/208/1026/51176/4257/4609/1728/81029	8
hsa04530	Tight junction	8/260	168/7804	0.197613	0.479312	0.396808	776/7430/3993/23327/5521/9693/7074/7082	8
hsa04912	GnRH signaling pathway	5/260	93/7804	0.197865	0.479312	0.396808	107/776/1839/5608/8605	5
hsa04920	Adipocytokine signaling pathway	4/260	68/7804	0.190447	0.479312	0.396808	207/208/3953/9021	4
hsa05031	Amphetamine addiction	4/260	69/7804	0.197284	0.479312	0.396808	776/2353/2354/4128	4
hsa05211	Renal cell carcinoma	4/260	69/7804	0.197284	0.479312	0.396808	207/208/1026/112399	4
hsa04672	Intestinal immune network for IgA production	3/260	45/7804	0.18839	0.479312	0.396808	2826/3567/10673	3
hsa04930	Type II diabetes mellitus	3/260	46/7804	0.196929	0.479312	0.396808	776/8835/9021	3
hsa04550	Signaling pathways regulating pluripotency of stem cells	7/260	143/7804	0.199634	0.479462	0.396932	130399/207/208/2260/4609/6498/81029	7
hsa05164	Influenza A	8/260	169/7804	0.201913	0.480827	0.398062	207/208/842/356/3458/3552/114548/9021	8
hsa05132	Salmonella infection	11/260	249/7804	0.208377	0.49205	0.407354	207/208/2353/51176/5608/4609/10787/114548/5898/388/7100	11
hsa05226	Gastric cancer	7/260	148/7804	0.223578	0.502603	0.41609	207/208/1015/1026/51176/4609/81029	7
hsa04666	Fc gamma R-mediated phagocytosis	5/260	96/7804	0.215705	0.502603	0.41609	207/208/2214/8395/8605	5
hsa04713	Circadian entrainment	5/260	97/7804	0.221762	0.502603	0.41609	107/776/8911/2353/2793	5
hsa05218	Melanoma	4/260	72/7804	0.218226	0.502603	0.41609	207/208/1026/2260	4
hsa05223	Non-small cell lung cancer	4/260	72/7804	0.218226	0.502603	0.41609	207/208/842/1026	4
hsa00565	Ether lipid metabolism	3/260	49/7804	0.223073	0.502603	0.41609	5168/133121/8605	3
hsa05231	Choline metabolism in cancer	5/260	98/7804	0.22787	0.508187	0.420713	207/208/2353/8395/8605	5
hsa05320	Autoimmune thyroid disease	3/260	50/7804	0.231937	0.513185	0.42485	356/3002/3567	3
hsa00230	Purine metabolism	6/260	126/7804	0.243121	0.521883	0.432051	107/205/4907/5141/5150/5152	6
hsa04972	Pancreatic secretion	5/260	101/7804	0.246482	0.521883	0.432051	107/481/3784/5874/7220	5
hsa05214	Glioma	4/260	75/7804	0.239734	0.521883	0.432051	207/208/57118/1026	4
hsa04971	Gastric acid secretion	4/260	76/7804	0.247012	0.521883	0.432051	107/481/7430/3784	4
hsa05220	Chronic myeloid leukemia	4/260	76/7804	0.247012	0.521883	0.432051	207/208/1026/4609	4
hsa04913	Ovarian steroidogenesis	3/260	51/7804	0.240866	0.521883	0.432051	107/8644/8605	3
hsa04142	Lysosome	6/260	128/7804	0.254286	0.533241	0.441454	10947/1512/1514/8372/5538/6272	6
hsa00410	beta-Alanine metabolism	2/260	31/7804	0.276478	0.575484	0.476426	501/2571	2
hsa04217	Necroptosis	7/260	159/7804	0.279398	0.577286	0.477918	356/8334/3458/3552/114548/8605/8878	7
hsa05417	Lipid and atherosclerosis	9/260	214/7804	0.284272	0.583069	0.482706	207/208/842/356/2353/5608/4688/114548/5747	9
hsa04215	Apoptosis - multiple species	2/260	32/7804	0.288955	0.588379	0.487101	842/5366	2
hsa04810	Regulation of actin cytoskeleton	9/260	218/7804	0.302559	0.60996	0.504968	7430/2260/3678/3683/3687/10787/8395/5747/7074	9
hsa05202	Transcriptional misregulation in cancer	8/260	191/7804	0.304565	0.60996	0.504968	1026/2115/3002/4609/5327/5328/5747/6495	8
hsa04915	Estrogen signaling pathway	6/260	137/7804	0.306065	0.60996	0.504968	107/207/208/2353/1839/3875	6
hsa00430	Taurine and hypotaurine metabolism	1/260	11/7804	0.311311	0.616045	0.510006	2571	1
hsa04911	Insulin secretion	4/260	86/7804	0.321847	0.630255	0.521769	107/481/776/27345	4
hsa04978	Mineral absorption	3/260	60/7804	0.322978	0.630255	0.521769	481/4493/30061	3
hsa04936	Alcoholic liver disease	6/260	141/7804	0.329679	0.630702	0.522139	207/208/501/356/51176/5608	6
hsa04670	Leukocyte transendothelial migration	5/260	114/7804	0.330741	0.630702	0.522139	7430/3683/4688/5175/5747	5
hsa04724	Glutamatergic synapse	5/260	114/7804	0.330741	0.630702	0.522139	107/776/2793/8605/7220	5
hsa00590	Arachidonic acid metabolism	3/260	61/7804	0.332185	0.630702	0.522139	8644/8605/6916	3
hsa05169	Epstein-Barr virus infection	8/260	199/7804	0.344588	0.637266	0.527573	207/208/842/1026/3683/5608/4609/7431	8
hsa04727	GABAergic synapse	4/260	89/7804	0.344713	0.637266	0.527573	107/776/2571/2793	4
hsa04213	Longevity regulating pathway - multiple species	3/260	62/7804	0.341388	0.637266	0.527573	107/207/208	3
hsa05143	African trypanosomiasis	2/260	36/7804	0.338493	0.637266	0.527573	356/3458	2
hsa05217	Basal cell carcinoma	3/260	63/7804	0.350582	0.639971	0.529813	1026/51176/81029	3
hsa05340	Primary immunodeficiency	2/260	37/7804	0.350731	0.639971	0.529813	326/3575	2
hsa05032	Morphine addiction	4/260	91/7804	0.359983	0.652615	0.540281	107/2793/5141/5150	4
hsa04071	Sphingolipid signaling pathway	5/260	119/7804	0.364008	0.655681	0.542819	207/208/2207/5521/1901	5
hsa04145	Phagosome	6/260	148/7804	0.371494	0.664904	0.550454	1514/2214/3678/9902/4688/7057	6
hsa00010	Glycolysis / Gluconeogenesis	3/260	66/7804	0.378062	0.672377	0.556641	55902/501/669	3
hsa04080	Neuroactive ligand-receptor interaction	13/260	350/7804	0.3836	0.673698	0.557735	135/8973/1269/3953/1241/10316/4923/5367/5729/5733/5739/5746/1901	13
hsa04350	TGF-beta signaling pathway	4/260	94/7804	0.382869	0.673698	0.557735	130399/3458/4609/7057	4
hsa05208	Chemical carcinogenesis - reactive oxygen species	8/260	208/7804	0.390409	0.681398	0.564109	8644/207/208/2353/4257/4688/1728/5747	8
hsa00730	Thiamine metabolism	1/260	15/7804	0.398737	0.691636	0.572585	205	1
hsa05170	Human immunodeficiency virus 1 infection	8/260	211/7804	0.405761	0.69936	0.578979	207/208/842/356/2353/2793/5608/5747	8
hsa04110	Cell cycle	5/260	126/7804	0.410656	0.69936	0.578979	1026/11200/4609/5934/7533	5
hsa00380	Tryptophan metabolism	2/260	42/7804	0.410595	0.69936	0.578979	501/4128	2
hsa04750	Inflammatory mediator regulation of TRP channels	4/260	98/7804	0.413228	0.699501	0.579096	107/41/5608/8605	4
hsa04520	Adherens junction	3/260	71/7804	0.423263	0.712198	0.589607	2260/51176/7082	3
hsa04926	Relaxin signaling pathway	5/260	129/7804	0.430533	0.715913	0.592683	107/207/208/2353/2793	5
hsa04916	Melanogenesis	4/260	101/7804	0.435794	0.715913	0.592683	107/3815/51176/81029	4
hsa05146	Amoebiasis	4/260	101/7804	0.435794	0.715913	0.592683	107/384/3458/5747	4
hsa00120	Primary bile acid biosynthesis	1/260	17/7804	0.43821	0.715913	0.592683	9420	1
hsa00360	Phenylalanine metabolism	1/260	17/7804	0.43821	0.715913	0.592683	4128	1
hsa00562	Inositol phosphate metabolism	3/260	73/7804	0.441043	0.716376	0.593066	8395/23007/9651	3
hsa00620	Pyruvate metabolism	2/260	47/7804	0.467642	0.755216	0.625221	55902/501	2
hsa05100	Bacterial invasion of epithelial cells	3/260	77/7804	0.475938	0.759879	0.629081	3678/5747/55752	3
hsa00531	Glycosaminoglycan degradation	1/260	19/7804	0.475101	0.759879	0.629081	8372	1
hsa00280	Valine, leucine and isoleucine degradation	2/260	48/7804	0.478658	0.759904	0.629102	501/549	2
hsa01521	EGFR tyrosine kinase inhibitor resistance	3/260	79/7804	0.49301	0.761186	0.630163	207/208/3570	3
hsa00600	Sphingolipid metabolism	2/260	49/7804	0.489534	0.761186	0.630163	55512/7357	2
hsa05030	Cocaine addiction	2/260	49/7804	0.489534	0.761186	0.630163	2354/4128	2
hsa00532	Glycosaminoglycan biosynthesis - chondroitin sulfate / dermatan sulfate	1/260	20/7804	0.492632	0.761186	0.630163	10090	1
hsa00670	One carbon pool by folate	1/260	20/7804	0.492632	0.761186	0.630163	25902	1
hsa04979	Cholesterol metabolism	2/260	50/7804	0.500268	0.763995	0.632489	114879/6272	2
hsa05110	Vibrio cholerae infection	2/260	50/7804	0.500268	0.763995	0.632489	3784/7082	2
hsa04140	Autophagy - animal	5/260	141/7804	0.508273	0.769847	0.637334	207/208/1514/1612/8878	5
hsa00770	Pantothenate and CoA biosynthesis	1/260	21/7804	0.509579	0.769847	0.637334	8875	1
hsa05203	Viral carcinogenesis	7/260	202/7804	0.512658	0.770358	0.637756	1237/1026/1959/1960/5366/5934/7533	7
hsa00220	Arginine biosynthesis	1/260	22/7804	0.525962	0.786145	0.650826	384	1
hsa04514	Cell adhesion molecules	5/260	146/7804	0.539436	0.801293	0.663367	8506/3683/4684/5133/5175	5
hsa04964	Proximal tubule bicarbonate reclamation	1/260	23/7804	0.5418	0.801293	0.663367	481	1
hsa05131	Shigellosis	8/260	245/7804	0.574684	0.828134	0.685588	207/208/3678/114548/5747/55752/8878/7100	8
hsa04152	AMPK signaling pathway	4/260	119/7804	0.564251	0.828134	0.685588	207/208/3953/5521	4
hsa04211	Longevity regulating pathway	3/260	89/7804	0.573898	0.828134	0.685588	107/207/208	3
hsa05134	Legionellosis	2/260	57/7804	0.571224	0.828134	0.685588	842/7100	2
hsa00592	alpha-Linolenic acid metabolism	1/260	25/7804	0.571911	0.828134	0.685588	8605	1
hsa05150	Staphylococcus aureus infection	3/260	91/7804	0.58909	0.833278	0.689846	2214/3683/3875	3
hsa04330	Notch signaling pathway	2/260	59/7804	0.590115	0.833278	0.689846	28514/3714	2
hsa00790	Folate biosynthesis	1/260	26/7804	0.586219	0.833278	0.689846	8644	1
hsa04950	Maturity onset diabetes of the young	1/260	26/7804	0.586219	0.833278	0.689846	2494	1
hsa04613	Neutrophil extracellular trap formation	6/260	188/7804	0.601275	0.840124	0.695514	207/208/2214/8334/3683/4688	6
hsa04970	Salivary secretion	3/260	93/7804	0.603933	0.840124	0.695514	107/481/4069	3
hsa00062	Fatty acid elongation	1/260	27/7804	0.600051	0.840124	0.695514	5538	1
hsa00140	Steroid hormone biosynthesis	2/260	61/7804	0.608382	0.842145	0.697187	8644/9420	2
hsa00650	Butanoate metabolism	1/260	28/7804	0.613422	0.844959	0.699516	2571	1
hsa04623	Cytosolic DNA-sensing pathway	2/260	62/7804	0.617282	0.846128	0.700484	6351/9560	2
hsa00310	Lysine degradation	2/260	63/7804	0.626026	0.85026	0.703905	501/8085	2
hsa00591	Linoleic acid metabolism	1/260	29/7804	0.626348	0.85026	0.703905	8605	1
hsa00053	Ascorbate and aldarate metabolism	1/260	30/7804	0.638843	0.858923	0.711077	501	1
hsa00630	Glyoxylate and dicarboxylate metabolism	1/260	30/7804	0.638843	0.858923	0.711077	55902	1
hsa04933	AGE-RAGE signaling pathway in diabetic complications	3/260	100/7804	0.653046	0.869696	0.719996	207/208/3552	3
hsa04710	Circadian rhythm	1/260	31/7804	0.650922	0.869696	0.719996	6096	1
hsa04914	Progesterone-mediated oocyte maturation	3/260	101/7804	0.659696	0.870047	0.720286	107/207/208	3
hsa00982	Drug metabolism - cytochrome P450	2/260	67/7804	0.659459	0.870047	0.720286	4128/4257	2
hsa00640	Propanoate metabolism	1/260	32/7804	0.662598	0.870047	0.720286	55902	1
hsa04910	Insulin signaling pathway	4/260	136/7804	0.669472	0.872635	0.722429	207/208/8835/9021	4
hsa00051	Fructose and mannose metabolism	1/260	33/7804	0.673885	0.872635	0.722429	6652	1
hsa04130	SNARE interactions in vesicular transport	1/260	33/7804	0.673885	0.872635	0.722429	6809	1
hsa05120	Epithelial cell signaling in Helicobacter pylori infection	2/260	70/7804	0.682935	0.878666	0.727421	1839/7082	2
hsa00040	Pentose and glucuronate interconversions	1/260	34/7804	0.684796	0.878666	0.727421	6652	1
hsa04931	Insulin resistance	3/260	107/7804	0.697668	0.88708	0.734388	207/208/9021	3
hsa00760	Nicotinate and nicotinamide metabolism	1/260	35/7804	0.695344	0.88708	0.734388	4907	1
hsa00350	Tyrosine metabolism	1/260	36/7804	0.70554	0.889043	0.736012	4128	1
hsa00512	Mucin type O-glycan biosynthesis	1/260	36/7804	0.70554	0.889043	0.736012	2650	1
hsa00250	Alanine, aspartate and glutamate metabolism	1/260	37/7804	0.715395	0.897438	0.742962	2571	1
hsa04918	Thyroid hormone synthesis	2/260	75/7804	0.719111	0.89809	0.743502	107/481	2
hsa05033	Nicotine addiction	1/260	40/7804	0.743034	0.923861	0.764837	8973	1
hsa05034	Alcoholism	5/260	186/7804	0.748371	0.926362	0.766908	135/2354/2793/8334/4128	5
hsa04216	Ferroptosis	1/260	41/7804	0.751639	0.926362	0.766908	30061	1
hsa04150	mTOR signaling pathway	4/260	154/7804	0.760443	0.93312	0.772503	207/208/6446/81029	4
hsa01240	Biosynthesis of cofactors	4/260	155/7804	0.764876	0.934231	0.773422	205/27235/25902/1728	4
hsa00071	Fatty acid degradation	1/260	43/7804	0.767998	0.934231	0.773422	501	1
hsa03022	Basal transcription factors	1/260	44/7804	0.77577	0.939618	0.777882	9569	1
hsa02010	ABC transporters	1/260	45/7804	0.783283	0.944646	0.782045	10058	1
hsa03050	Proteasome	1/260	46/7804	0.790545	0.94529	0.782578	3458	1
hsa03420	Nucleotide excision repair	1/260	46/7804	0.790545	0.94529	0.782578	100533467	1
hsa04540	Gap junction	2/260	88/7804	0.797213	0.949225	0.785835	107/7082	2
hsa04976	Bile secretion	2/260	89/7804	0.802347	0.951306	0.787558	107/481	2
hsa04310	Wnt signaling pathway	4/260	166/7804	0.809513	0.952766	0.788767	51176/4609/85407/81029	4
hsa04114	Oocyte meiosis	3/260	130/7804	0.81375	0.952766	0.788767	107/367/7533	3
hsa00270	Cysteine and methionine metabolism	1/260	49/7804	0.810909	0.952766	0.788767	1789	1
hsa05322	Systemic lupus erythematosus	3/260	132/7804	0.8218	0.958199	0.793264	2214/8334/3458	3
hsa04961	Endocrine and other factor-regulated calcium reabsorption	1/260	53/7804	0.835025	0.969595	0.802699	481	1
hsa04144	Endocytosis	6/260	252/7804	0.851188	0.973915	0.806276	30845/3559/23327/8395/26056/11031	6
hsa04120	Ubiquitin mediated proteolysis	3/260	141/7804	0.854456	0.973915	0.806276	326/23327/9021	3
hsa04723	Retrograde endocannabinoid signaling	3/260	141/7804	0.854456	0.973915	0.806276	107/776/2793	3
hsa00480	Glutathione metabolism	1/260	55/7804	0.845908	0.973915	0.806276	4257	1
hsa01212	Fatty acid metabolism	1/260	57/7804	0.856075	0.973915	0.806276	5538	1
hsa04922	Glucagon signaling pathway	2/260	105/7804	0.870117	0.974115	0.806441	207/208	2
hsa00240	Pyrimidine metabolism	1/260	58/7804	0.860905	0.974115	0.806441	4907	1
hsa00561	Glycerolipid metabolism	1/260	60/7804	0.870087	0.974115	0.806441	501	1
hsa04730	Long-term depression	1/260	60/7804	0.870087	0.974115	0.806441	8605	1
hsa05171	Coronavirus disease - COVID-19	5/260	231/7804	0.889326	0.991669	0.820974	2353/1839/3570/114548/100529097	5
hsa04720	Long-term potentiation	1/260	67/7804	0.89772	0.992807	0.821916	107	1
hsa05204	Chemical carcinogenesis - DNA adducts	1/260	67/7804	0.89772	0.992807	0.821916	4257	1
hsa00830	Retinol metabolism	1/260	68/7804	0.901157	0.992807	0.821916	157506	1
hsa04924	Renin secretion	1/260	69/7804	0.904479	0.992807	0.821916	776	1
hsa00980	Metabolism of xenobiotics by cytochrome P450	1/260	72/7804	0.913792	0.995255	0.823942	4257	1
hsa04137	Mitophagy - animal	1/260	72/7804	0.913792	0.995255	0.823942	8878	1
hsa04141	Protein processing in endoplasmic reticulum	3/260	168/7804	0.923144	0.995952	0.82452	10970/64215/25956	3
hsa01230	Biosynthesis of amino acids	1/260	74/7804	0.919493	0.995952	0.82452	384	1
hsa00983	Drug metabolism - other enzymes	1/260	78/7804	0.929792	0.995952	0.82452	4257	1
hsa04721	Synaptic vesicle cycle	1/260	78/7804	0.929792	0.995952	0.82452	6809	1
hsa03018	RNA degradation	1/260	79/7804	0.932155	0.995952	0.82452	694	1
hsa05020	Prion disease	5/260	259/7804	0.937447	0.997543	0.825837	776/842/3552/4684/4688	5
hsa04621	NOD-like receptor signaling pathway	3/260	181/7804	0.944294	0.997543	0.825837	114548/171389/7226	3
hsa03010	Ribosome	2/260	134/7804	0.941551	0.997543	0.825837	64968/100529097	2
hsa05415	Diabetic cardiomyopathy	3/260	190/7804	0.955631	0.998941	0.826994	207/208/4688	3
hsa05017	Spinocerebellar ataxia	2/260	142/7804	0.953423	0.998941	0.826994	207/208	2
hsa00564	Glycerophospholipid metabolism	1/260	97/7804	0.963391	0.998941	0.826994	8605	1
hsa03015	mRNA surveillance pathway	1/260	97/7804	0.963391	0.998941	0.826994	5521	1
hsa04070	Phosphatidylinositol signaling system	1/260	97/7804	0.963391	0.998941	0.826994	8395	1
hsa05168	Herpes simplex virus 1 infection	9/260	493/7804	0.986312	0.99996	0.827837	207/208/842/356/3458/3678/4049/9021/79724	9
hsa05022	Pathways of neurodegeneration - multiple diseases	7/260	462/7804	0.99558	0.99996	0.827837	776/842/356/3552/5608/8878/81029	7
hsa05010	Alzheimer disease	6/260	370/7804	0.986412	0.99996	0.827837	207/208/776/842/3552/81029	6
hsa05012	Parkinson disease	4/260	253/7804	0.972171	0.99996	0.827837	135/842/1843/4128	4
hsa05014	Amyotrophic lateral sclerosis	3/260	350/7804	0.999502	0.99996	0.827837	842/5608/8878	3
hsa04714	Thermogenesis	2/260	219/7804	0.995282	0.99996	0.827837	107/2260	2
hsa01200	Carbon metabolism	1/260	115/7804	0.980275	0.99996	0.827837	55902	1
hsa00190	Oxidative phosphorylation	1/260	121/7804	0.983955	0.99996	0.827837	479	1
hsa03040	Spliceosome	1/260	131/7804	0.988631	0.99996	0.827837	25766	1
hsa05016	Huntington disease	1/260	293/7804	0.99996	0.99996	0.827837	842	1
